# Supplementary material for: Comparative Performance of Deep Learning and Radiologists for the Diagnosis and Localization of Clinically Significant Prostate Cancer at MRI: A Systematic Review
Source: Life (Basel). 2022 Sep 26;12(10):1490. doi: 10.3390/life12101490 (PMC9605624; doi:10.3390/life12101490)
Supplement: Supplementary file 1 [file life-12-01490-s001.zip]

Archive with 1 entries (1 files):
- life-1907210-supplementary.pdf
